# Supplementary material for: Intranasal 1-Methyl-4-phenyl-1,2,3,6-tetrahydropyridine (MPTP) Administration Hampered Contractile Response of Dopamine in Isolated Rat Ileum
Source: Biomedicines. 2025 Sep 30;13(10):2400. doi: 10.3390/biomedicines13102400 (PMC12562183; doi:10.3390/biomedicines13102400)
Supplement: Supplementary file 1 [file biomedicines-13-02400-s001.zip]

Archive with 1 entries (1 files):
- biomedicines-3847951-supplementary.pdf
